# Supplementary material for: Pertinence of glioma and single nucleotide polymorphism of TERT, CCDC26, CDKN2A/B and RTEL1 genes in glioma: a meta-analysis
Source: Front Oncol. 2023 Sep 7;13:1180099. doi: 10.3389/fonc.2023.1180099 (PMC10512948; doi:10.3389/fonc.2023.1180099)
Supplement: Supplementary file 1 [file Table_1.xlsx]

## Sheet: Sheet1
Mutant site	Genetic model	Race	OR	95%CI
rs2736100	allele model	Caucasian	1.28	(1.23, 1.33)
		Asian	1.26	(1.11, 1.43)
		Multiple	1.35	(1.25, 1.47)
	recessive model	Caucasian	1.29	(1.13, 1.47)
		Asian	1.4	(1.11, 1.76)
		Multiple	1.38	(1.22, 1.55)
	co-dominant model (Homozygote)	Caucasian	1.64	(1.50, 1.80)
		Asian	1.66	(1.27, 2.17)
		Multiple	1.86	(1.58, 2.20)
	co-dominant model (Heterozygote)	Caucasian	1.37	(1.27, 1.49)
		Asian	1.3	(1.06, 1.60)
		Multiple	1.54	(1.32, 1.80)
	dominant model	Caucasian	1.51	(1.29, 1.76)
		Asian	1.38	(1.14, 1.68)
		Multiple	1.71	(1.08, 2.70)
	over-dominant	Caucasian	0.93	(0.87, 1.00)
		Asian	0.93	(0.78, 1.11)
		Multiple	0.93	(0.83, 1.04)
rs4977756	allele model	Caucasian	1.26	(1.22, 1.31)
		Asian	1.03	(0.91, 1.17)
		Multiple	1.25	(1.12, 1.40)
	recessive model	Caucasian	1.32	(1.15, 1.51)
		Asian	0.93	(0.52, 1.67)
		Multiple	1.43	(1.18, 1.74)
	co-dominant model (Homozygote)	Caucasian	1.56	(1.43, 1.70)
		Asian	0.93	(0.51, 1.69)
		Multiple	1.58	(1.27, 1.96)
	co-dominant model (Heterozygote)	Caucasian	1.35	(1.27, 1.45)
		Asian	0.97	(0.71, 1.33)
		Multiple	1.18	(0.98, 1.41)
	dominant model	Caucasian	1.44	(1.29, 1.60)
		Asian	0.97	(0.72, 1.30)
		Multiple	1.28	(1.08, 1.51)
	over-dominant	Caucasian	0.95	(0.89, 1.01)
		Asian	1.02	(0.75, 1.38)
		Multiple	1	(0.86, 1.17)
rs4295627	allele model	Caucasian	1.32	(1.26, 1.38)
		Asian	0.92	(0.81, 1.03)
	recessive model	Caucasian	1.86	(1.40, 2.48)
		Asian	0.52	(0.25, 1.05)
	co-dominant model (Homozygote)	Caucasian	1.88	(1.63, 2.17)
		Asian	0.5	(0.24, 1.05)
	co-dominant model (Heterozygote)	Caucasian	1.34	(1.26, 1.42)
		Asian	0.95	(0.65, 1.38)
	dominant model	Caucasian	1.41	(1.33, 1.49)
		Asian	0.86	(0.60, 1.23)
	over-dominant	Caucasian	0.77	(0.73, 0.82)
		Asian	0.97	(0.67, 1.40)
rs6010620	allele model	Caucasian	1.34	(1.28, 1.39)
		Asian	1.35	(1.22, 1.48)
	recessive model	Caucasian	1.34	(1.27, 1.41)
		Asian	2.04	(1.61, 2.57)
	co-dominant model (Homozygote)	Caucasian	1.78	(1.56, 2.03)
		Asian	2.41	(1.90, 3.04)
	co-dominant model (Heterozygote)	Caucasian	1.3	(1.15, 1.46)
		Asian	1.22	(1.07, 1.38)
	dominant model	Caucasian	1.65	(1.44, 1.89)
		Asian	1.35	(1.20, 1.52)
	over-dominant	Caucasian	1.24	(1.17, 1.31)
		Asian	0.93	(0.83, 1.05)
Supplementary materials: Summary of the results of meta-analyses for correlation of glioma and SNP under 5 models
